# Supplementary material for: Intracellular Competitions Reveal Determinants of Plasmid Evolutionary Success
Source: Front Microbiol. 2020 Sep 4;11:2062. doi: 10.3389/fmicb.2020.02062 (PMC7500096; doi:10.3389/fmicb.2020.02062)
Supplement: Supplementary file 2 [file Table_1.CSV]

Experiment	Col_numbers	pCON	pCON-S	pCON2	pCON-S2	Coexistence	Loss		Legend	P1	P2	competition mode
1	2.4	0.3780		0.6090		0.0000	0.0130		Exp.1	pCON	pCON2	preemptive
1	6.1	0.5822		0.3465		0.0693	0.0020		Exp.2	pCON2	pCON	preemptive
1	5.6	0.4795		0.3278		0.0959	0.0969		Exp.3	pCON	pCON-S2	preemptive
1	6.5	0.5752		0.2490		0.1522	0.0236		Exp.4	pCON-S2	pCON	preemptive
1	6.3	0.5759		0.2459		0.1591	0.0191		Exp.5	pCON-S	pCON2	preemptive
1	6.2	0.6533		0.2227		0.1167	0.0073		Exp.6	pCON2	pCON-S	preemptive
1	1.4	0.2567		0.1728		0.5600	0.0106		Exp.7	pCON-S	pCON-S2	preemptive
1	1.3	0.1638		0.1535		0.6047	0.0779		Exp.8	pCON-S2	pCON-S	preemptiveg
1	5.5	0.7396		0.1249		0.1321	0.0034		Exp.9	pCON	pCON2	head-to-head
1	6.4	0.4716		0.1139		0.3684	0.0461		Exp.10	pCON-S	pCON2	head-to-head
1	6.6	0.6707		0.1125		0.1628	0.0540		Exp.11	pCON	pCON-S2	head-to-head
1	1.6	0.2252		0.0996		0.6696	0.0056		Exp.12	pCON-S	pCON-S2	head-to-head
1	1.2	0.1527		0.0687		0.4913	0.2873
1	1.1	0.1238		0.0587		0.4038	0.4136
1	2.5	0.2277		0.0487		0.5262	0.1975
1	2.3	0.1456		0.0191		0.7140	0.1213
1	1.5	0.1800		0.0138		0.6200	0.1862
1	4.6	0.1520		0.0128		0.2853	0.5498
1	2.1	0.1506		0.0012		0.7792	0.0690
1	2.6	0.7095		0.0011		0.2729	0.0165
1	2.2	0.9925		0.0000		0.0000	0.0075
1	4.4	0.8225		0.0000		0.0000	0.1775
1	4.2	0.8016		0.0000		0.0000	0.1984
1	4.5	0.7302		0.0000		0.0000	0.2698
1	4.1	0.6803		0.0000		0.0000	0.3197
1	3.6	0.6572		0.0000		0.0000	0.3428
1	4.3	0.6233		0.0000		0.0000	0.3767
1	3.2	0.5762		0.0000		0.0000	0.4238
1	3.5	0.1400		0.0000		0.7336	0.1264
1	3.3	0.1326		0.0000		0.7737	0.0937
1	3.4	0.1141		0.0000		0.6300	0.2559
1	3.1	0.0000		0.0000		0.0000	1.000
1	5.3	0.0000		0.0000		0.0000	1.000
1	5.4	0.0000		0.0000		0.0000	1.000
1	5.2	0.0000		0.0000		0.0000	1.000
1	5.1	0.0000		0.0000		0.3640	0.6360
2	5.2	0.9956		0.0000		0.0000	0.0044
2	5.4	0.9947		0.0000		0.0000	0.0052
2	2.1	0.9927		0.0000		0.0000	0.0072
2	4.4	0.9893		0.0000		0.0000	0.0106
2	5.1	0.9891		0.0000		0.0000	0.0109
2	1.3	0.9864		0.0000		0.0000	0.0136
2	2.4	0.9800		0.0000		0.0000	0.0200
2	5.5	0.9579		0.0000		0.0000	0.0421
2	3.4	0.9579		0.0000		0.0000	0.0421
2	2.2	0.9196		0.0000		0.0000	0.0804
2	4.3	0.9026		0.0000		0.0000	0.0974
2	6.5	0.8891		0.0016		0.0001	0.1092
2	6.6	0.8721		0.0000		0.0000	0.1278
2	2.6	0.8400		0.0000		0.0000	0.1600
2	6.1	0.8085		0.0000		0.0000	0.1915
2	1.5	0.8037		0.0000		0.0000	0.1963
2	5.3	0.7913		0.0000		0.0000	0.2087
2	6.4	0.7781		0.1999		0.0132	0.0088
2	3.5	0.7671		0.0000		0.0000	0.2329
2	4.5	0.7636		0.0000		0.0000	0.2363
2	4.1	0.7350		0.0000		0.0000	0.2650
2	2.3	0.7318		0.0000		0.0000	0.2682
2	1.2	0.6034		0.0000		0.0000	0.3965
2	1.4	0.5385		0.0000		0.0000	0.4615
2	6.2	0.5133		0.0000		0.0000	0.4866
2	1.1	0.5091		0.0000		0.0000	0.4909
2	6.3	0.4603		0.0000		0.0000	0.5397
2	5.6	0.4262		0.3858		0.0247	0.1633
2	3.2	0.0224		0.0000		0.7056	0.2720
2	2.5	0.0184		0.0405		0.9395	0.0016
2	3.6	0.0098		0.0000		0.7025	0.2877
2	4.6	0.0000		0.5155		0.0000	0.4845
2	1.6	0.0000		0.0000		0.0000	1.000
2	4.2	0.0000		0.0000		0.0000	1.000
2	3.1	0.0000		0.0000		0.0000	1.000
2	3.3	0.0000		0.0000		0.6176	0.3824
3	4.6	0.0000			0.9758	0.0000	0.0242
3	1.1	0.0000			0.9256	0.0000	0.0744
3	3.4	0.0000			0.9014	0.0005	0.0981
3	6.5	0.0000			0.8644	0.0000	0.1356
3	4.2	0.0000			0.8633	0.0000	0.1367
3	3.1	0.0000			0.8448	0.0000	0.1552
3	5.2	0.0000			0.8283	0.0000	0.1717
3	1.6	0.0000			0.8217	0.0000	0.1783
3	2.6	0.0000			0.8137	0.0000	0.1863
3	3.2	0.0000			0.7981	0.0000	0.2019
3	2.4	0.0000			0.7947	0.0000	0.2053
3	2.1	0.0000			0.7926	0.0000	0.2074
3	3.3	0.0000			0.7820	0.0000	0.2180
3	6.1	0.0000			0.7802	0.0000	0.2198
3	1.3	0.0000			0.7634	0.0000	0.2366
3	2.5	0.0000			0.7473	0.0000	0.2527
3	1.5	0.0000			0.7434	0.0000	0.2566
3	5.4	0.0000			0.7372	0.0000	0.2628
3	6.3	0.0000			0.7354	0.0000	0.2646
3	5.5	0.0000			0.7268	0.0000	0.2732
3	1.4	0.0000			0.7243	0.0000	0.2757
3	6.6	0.0000			0.7236	0.0000	0.2764
3	6.4	0.0000			0.7217	0.0000	0.2783
3	5.6	0.0023			0.7191	0.0000	0.2785
3	4.4	0.0000			0.7172	0.0000	0.2828
3	6.2	0.0000			0.7088	0.0000	0.2912
3	2.3	0.0000			0.6969	0.0000	0.3031
3	1.2	0.0000			0.6937	0.0000	0.3063
3	2.2	0.0000			0.6600	0.0000	0.3400
3	3.6	0.0000			0.6428	0.0000	0.3572
3	5.1	0.0000			0.5786	0.0000	0.4214
3	5.3	0.0000			0.5588	0.0000	0.4412
3	3.5	0.0000			0.3600	0.0000	0.6400
3	4.5	0.0015			0.0609	0.7380	0.1996
3	4.3	0.0454			0.0107	0.7022	0.2418
3	4.1	0.0000			0.0000	0.9286	0.0714
4	4.2	0.0000			0.9873	0.0000	0.0126
4	4.1	0.0000			0.9064	0.0000	0.0936
4	3.6	0.0000			0.8688	0.0000	0.1312
4	3.3	0.0000			0.8583	0.0000	0.1417
4	6.3	0.0000			0.8119	0.0000	0.1881
4	2.3	0.0000			0.8110	0.0000	0.1890
4	2.2	0.0000			0.8075	0.0000	0.1925
4	5.2	0.0000			0.7950	0.0000	0.2050
4	1.3	0.0000			0.7888	0.0000	0.2112
4	6.2	0.0000			0.7790	0.0000	0.2210
4	4.5	0.0000			0.7445	0.0000	0.2555
4	6.1	0.0000			0.7395	0.0000	0.2605
4	4.3	0.0000			0.7364	0.0000	0.2636
4	1.2	0.0000			0.7147	0.0000	0.2853
4	4.6	0.0112			0.7081	0.0000	0.2807
4	4.4	0.0000			0.7059	0.0000	0.2940
4	5.4	0.0000			0.6812	0.0000	0.3188
4	5.6	0.0000			0.6788	0.0000	0.3212
4	1.4	0.0000			0.6706	0.0000	0.3294
4	1.6	0.0000			0.6633	0.0000	0.3367
4	2.1	0.0000			0.6480	0.0000	0.3520
4	6.6	0.0001			0.6449	0.0000	0.3550
4	2.6	0.0000			0.6444	0.0000	0.3556
4	3.1	0.0000			0.6131	0.0000	0.3869
4	5.1	0.0000			0.6052	0.0000	0.3948
4	5.5	0.0000			0.5543	0.0000	0.4457
4	3.2	0.0000			0.2778	0.0000	0.7222
4	2.5	0.0000			0.2009	0.0000	0.7991
4	3.4	0.0299			0.0530	0.0000	0.9171
4	3.5	0.3460			0.0208	0.0000	0.6332
4	6.5	0.3863			0.0118	0.0000	0.6019
4	6.4	0.0000			0.0031	0.0000	0.9969
4	1.1	0.0000			0.0000	0.0000	1.000
4	5.3	0.3462			0.0000	0.0000	0.6537
4	1.5	0.6739			0.0000	0.0000	0.3261
4	2.4	0.1998			0.0000	0.0000	0.8002
6	1.6		0.958	0.000		0.000512	0.419
6	1.5		0.900	0.000		0.000333	0.100
6	1.3		0.821	0.000		0.0000894	0.179
6	1.2		0.692	0.000		0.000122	0.308
6	1.1		0.649	0.000		0.00200	0.349
6	1.4		0.0882	0.000		0.0000332	0.912
7	6.3		1.000		0.0000	0.0000	0.0000
7	5.2		1.000		0.0000	0.0000	0.0000
7	2.6		1.000		0.0000	0.0000	0.0000
7	3.1		1.000		0.0000	0.0000	0.0000
7	2.3		1.000		0.0000	0.0000	0.0000
7	3.4		1.000		0.0000	0.0000	0.0000
7	3.3		1.000		0.0000	0.0000	0.0000
7	3.2		1.000		0.0000	0.0000	0.0000
7	4.2		1.000		0.0000	0.0000	0.0000
7	4.6		1.000		0.0000	0.0000	0.0000
7	6.1		1.000		0.0000	0.0000	0.0000
7	4.3		1.000		0.0000	0.0000	0.0000
7	2.4		1.000		0.0000	0.0000	0.0000
7	6.2		1.000		0.0000	0.0000	0.0000
7	4.1		1.000		0.0000	0.0000	0.0000
7	4.4		1.000		0.0000	0.0000	0.0000
7	5.1		1.000		0.0000	0.0000	0.0000
7	5.3		0.9978		0.0006	0.0016	0.0000
7	4.5		0.9887		0.0006	0.0107	0.0000
7	2.5		0.9982		0.0000	0.0018	0.0000
7	2.2		0.9997		0.0000	0.0003	0.0000
7	3.5		0.9670		0.0000	0.0000	0.0330
7	2.1		0.9352		0.0000	0.0000	0.0648
7	3.6		0.8656		0.0000	0.0000	0.1344
7	6.4		0.7585		0.0000	0.0000	0.2415
8	1.3		0.9329		0.0000	0.0000	0.0671
8	6.6		0.8898		0.0000	0.0000	0.1102
8	1.1		0.8896		0.0000	0.0000	0.1104
8	2.6		0.8775		0.0000	0.0000	0.1225
8	5.2		0.8768		0.0000	0.0000	0.1232
8	5.3		0.8636		0.0000	0.0000	0.1364
8	6.2		0.8485		0.0000	0.0000	0.1515
8	5.4		0.8422		0.0000	0.0000	0.1578
8	2.3		0.8400		0.0000	0.0000	0.1600
8	1.2		0.8213		0.0000	0.0000	0.1787
8	2.2		0.7945		0.0000	0.0000	0.2055
8	6.1		0.7879		0.0000	0.0000	0.2121
8	6.3		0.7872		0.0000	0.0000	0.2128
8	1.4		0.7686		0.0000	0.0000	0.2314
8	3.4		0.7636		0.0000	0.0000	0.2364
8	2.5		0.7605		0.0000	0.0000	0.2395
8	5.5		0.7508		0.0000	0.0000	0.2492
8	6.5		0.7491		0.0000	0.0000	0.2509
8	2.1		0.7314		0.0000	0.0001	0.2685
8	6.4		0.7300		0.0000	0.0000	0.2700
8	3.5		0.7277		0.0000	0.0000	0.2723
8	2.4		0.7170		0.0000	0.0000	0.2830
8	5.6		0.7102		0.0000	0.0000	0.2898
8	5.1		0.7081		0.0000	0.0000	0.2919
8	1.5		0.7070		0.0000	0.0000	0.2930
8	3.1		0.6764		0.0000	0.0001	0.3235
8	3.3		0.6633		0.0000	0.0000	0.3367
8	1.6		0.6175		0.0000	0.0000	0.3825
8	3.6		0.5738		0.0000	0.0000	0.4262
8	3.2		0.5490		0.0000	0.0000	0.4510
8	4.1		0.4040		0.0001	0.0018	0.5941
8	4.2		0.3538		0.0000	0.0000	0.6462
8	4.6		0.3297		0.0000	0.0000	0.6703
8	4.3		0.2830		0.0008	0.0000	0.7162
8	4.4		0.2347		0.0000	0.0000	0.7653
8	4.5		0.0000		0.6035	0.0000	0.3965
9	5.1	1.000		0.0000		0.0000	0.0000
9	6.5	1.000		0.0000		0.0000	0.0000
9	5.5	1.000		0.0000		0.0000	0.0000
9	4.1	1.000		0.0000		0.0000	0.0000
9	6.4	1.000		0.0000		0.0000	0.0000
9	5.6	1.000		0.0000		0.0000	0.0000
9	6.2	1.000		0.0000		0.0000	0.0000
9	5.3	1.000		0.0000		0.0000	0.0000
9	4.6	1.000		0.0000		0.0000	0.0000
9	4.2	0.9842		0.0000		0.0000	0.0158
9	6.1	0.9345		0.0000		0.0000	0.0655
9	5.2	0.9026		0.0000		0.0000	0.0974
9	6.6	0.8859		0.0000		0.0000	0.1141
9	5.4	0.8485		0.0000		0.0000	0.1515
9	2.3	0.0000		0.0000		1.000	0.0000
9	4.5	0.0000		0.0000		1.000	0.0000
9	1.2	0.0000		0.0000		0.9921	0.0079
9	3.6	0.0000		0.0000		0.9712	0.0288
9	4.3	0.0000		0.0000		0.9640	0.0360
9	3.1	0.0000		0.0000		0.9559	0.0441
9	2.1	0.0000		0.0000		0.9497	0.0503
9	2.5	0.0252		0.0000		0.8962	0.0785
9	2.4	0.0000		0.0000		0.8663	0.1338
9	1.5	0.0563		0.0183		0.7426	0.1828
9	3.5	0.0000		0.0000		0.7894	0.2106
9	1.1	0.0000		0.0000		0.6864	0.3136
9	3.3	0.0000		0.0000		0.6585	0.3415
9	3.2	0.0000		0.0000		0.5329	0.4671
9	2.6	0.0005		0.0011		0.0040	0.9944
9	4.4	0.0000		0.0000		0.0000	1.000
9	6.3	0.0000		0.0000		0.0000	1.000
9	1.6	0.0000		0.0000		0.0000	1.000
9	1.4	0.0000		0.0000		0.0000	1.000
9	2.2	0.0000		0.0000		0.0000	1.000
9	3.4	0.0000		0.0000		0.0000	1.000
9	1.3	0.0000		0.0000		0.0000	1.000
10	6.4		1.000	0.000		0.000	0.000
10	1.4		1.000	0.000		0.000	0.000
10	3.1		0.998	0.000		0.00211	0.000
10	1.1		0.930	0.000		0.000	0.0696
10	2.5		0.785	0.00445		0.211	0.000
10	3.4		0.746	0.000		0.000	0.254
10	4.3		0.664	0.0336		0.303	0.000
10	4.2		0.656	0.000		0.000	0.344
10	1.6		0.647	0.000		0.323	0.0297
10	4.5		0.349	0.00121		0.103	0.547
10	5.5		0.337	0.000		0.663	0.000
10	5.1		0.215	0.114		0.380	0.291
10	2.4		0.150	0.120		0.301	0.429
10	5.4		0.108	0.000		0.000	0.892
10	2.3		0.0895	0.000		0.418	0.493
10	6.2		0.0638	0.0288		0.0968	0.811
10	1.3		0.0499	0.0158		0.0998	0.834
10	6.6		0.0449	0.0142		0.196	0.745
10	5.2		0.0418	0.0209		0.502	0.435
10	6.1		0.0346	0.0109		0.102	0.852
10	1.2		0.0345	0.000		0.138	0.827
10	3.5		0.0261	0.000		0.272	0.702
10	1.5		0.0247	0.000		0.156	0.819
10	5.3		0.0123	0.185		0.296	0.506
10	2.1		0.0104	0.00958		0.0366	0.943
10	4.1		0.00983	0.0629		0.326	0.601
10	2.2		0.00897	0.000		0.000	0.991
10	5.6		0.00766	0.000		0.105	0.887
10	4.6		0.00198	0.000238		0.00421	0.994
10	3.3		0.000	0.000		1.000	0.000
10	3.2		0.000	0.000		0.756	0.244
10	6.3		0.000	0.000		0.543	0.457
10	4.4		0.000	0.000		0.0513	0.949
10	2.6		0.000	0.0786		0.805	0.116
10	3.6		0.000	0.00711		0.128	0.865
10	6.5		0.000	0.000		0.000	1.000
11	3.5	0.000			1.000	0.000	0.000
11	6.1	0.000			1.000	0.000	0.000
11	3.2	0.000			1.000	0.000	0.000
11	3.4	0.000			1.000	0.000	0.000
11	3.1	0.000			1.000	0.000	0.000
11	3.6	0.000			1.000	0.000	0.000
11	4.4	0.000			1.000	0.000	0.000
11	6.6	0.000			1.000	0.000	0.000
11	5.1	0.000			0.999	0.001	0.000
11	6.5	0.000			0.998	0.002	0.000
11	6.4	0.000			0.995	0.005	0.000
11	4.1	0.007			0.989	0.004	0.000
11	4.6	0.003			0.981	0.000	0.016
11	4.2	0.041			0.959	0.000	0.000
11	6.3	0.101			0.899	0.000	0.000
11	4.5	0.000			0.815	0.000	0.184
11	4.3	0.000			0.212	0.000	0.788
11	5.6	0.855			0.002	0.011	0.131
11	1.1	0.000			0.781	0.044	0.175
11	1.6	0.004			0.929	0.067	0.000
11	5.2	0.003			0.917	0.080	0.000
11	1.5	0.000			0.698	0.242	0.060
11	2.5	0.229			0.291	0.480	0.000
11	2.6	0.070			0.000	0.483	0.447
11	1.3	0.032			0.077	0.621	0.270
11	1.2	0.000			0.339	0.622	0.038
11	1.4	0.000			0.000	0.710	0.290
11	2.2	0.140			0.123	0.737	0.000
11	5.5	0.035			0.211	0.754	0.000
11	2.1	0.000			0.058	0.790	0.153
11	2.3	0.000			0.194	0.806	0.000
11	5.4	0.159			0.000	0.841	0.000
11	5.3	0.000			0.000	1.000	0.000
11	2.4	0.000			0.004	0.001	0.995
11	6.2	0.000			0.000	0.000	1.000
12	4.2		1.000		0.000	0.000	0.000
12	5.1		1.000		0.000	0.000	0.000
12	2.4		1.000		0.000	0.000	0.000
12	4.4		1.000		0.000	0.000	0.000
12	4.3		1.000		0.000	0.000	0.000
12	4.5		1.000		0.000	0.000	0.000
12	4.1		1.000		0.000	0.000	0.000
12	3.6		1.000		0.000	0.000	0.000
12	2.5		1.000		0.000	0.000	0.000
12	2.1		1.000		0.000	0.000	0.000
12	5.5		1.000		0.000	0.000	0.000
12	3.3		1.000		0.000	0.000	0.000
12	2.2		1.000		0.000	0.000	0.000
12	3.2		1.000		0.000	0.000	0.000
12	5.3		1.000		0.000	0.000	0.000
12	1.5		0.999		0.000	0.000	0.001
12	1.1		0.999		0.000	0.000	0.001
12	5.2		0.997		0.000	0.000	0.003
12	6.1		0.997		0.000	0.003	0.000
12	6.6		0.991		0.000	0.009	0.000
12	4.6		0.967		0.000	0.000	0.033
12	5.6		0.955		0.000	0.000	0.045
12	3.5		0.937		0.000	0.000	0.063
12	1.3		0.915		0.000	0.000	0.085
12	2.3		0.914		0.000	0.000	0.086
12	5.4		0.878		0.000	0.000	0.122
12	2.6		0.851		0.001	0.000	0.148
12	1.2		0.840		0.000	0.000	0.160
12	3.1		0.778		0.000	0.000	0.222
12	1.6		0.773		0.000	0.000	0.227
12	3.4		0.745		0.000	0.000	0.255
12	1.4		0.719		0.000	0.000	0.281
12	6.5		0.936		0.000	0.064	0.000
12	6.4		0.184		0.088	0.676	0.053
12	6.2		0.179		0.108	0.713	0.000
12	6.3		0.066		0.000	0.771	0.163
